# Supplementary material for: FIPRESCI: droplet microfluidics based combinatorial indexing for massive-scale 5′-end single-cell RNA sequencing
Source: Genome Biol. 2023 Apr 6;24:70. doi: 10.1186/s13059-023-02893-1 (PMC10078054; doi:10.1186/s13059-023-02893-1)
Supplement: Supplementary file 3 — Additional file 3: Tables S2. Statistics of Fipresci-Seq Round1 index oligonucleotide sequences used for all experiments in this study. [file 13059_2023_2893_MOESM3_ESM.xlsx]

## Sheet: species_mixing
	Full sequence:
	Oligo	round 1 Barcode	whole cell
n-Tn5-bo_i7-index1	1	AAAGAA	Jurkat:NIH-3T3=1:1
n-Tn5-bo_i7-index2	2	AACAGC	Jurkat:NIH-3T3=1:1
n-Tn5-bo_i7-index3	3	AACGTG	Jurkat:NIH-3T3=1:1
n-Tn5-bo_i7-index4	4	AAGCCA	Jurkat:NIH-3T3=1:1
n-Tn5-bo_i7-index5	5	AAGTAT	Jurkat:NIH-3T3=1:1
n-Tn5-bo_i7-index6	6	AATTGG	Jurkat:NIH-3T3=1:1
n-Tn5-bo_i7-index7	7	ACAAGG	Jurkat:NIH-3T3=1:1
n-Tn5-bo_i7-index8	8	ACCCAA	Jurkat:NIH-3T3=1:1
n-Tn5-bo_i7-index9	9	ACCTTC	Jurkat:NIH-3T3=1:1
n-Tn5-bo_i7-index10	10	ACGGAC	Jurkat:NIH-3T3=1:1
n-Tn5-bo_i7-index11	11	ACTGCA	Jurkat:NIH-3T3=1:1
n-Tn5-bo_i7-index12	12	AGACCC	Jurkat:NIH-3T3=1:1
n-Tn5-bo_i7-index13	13	AGATGT	Jurkat:NIH-3T3=1:1
n-Tn5-bo_i7-index14	14	AGCACG	Jurkat:NIH-3T3=1:1
n-Tn5-bo_i7-index15	15	AGGTTA	Jurkat:NIH-3T3=1:1
n-Tn5-bo_i7-index16	16	AGTAAA	Jurkat:NIH-3T3=1:1
n-Tn5-bo_i7-index17	17	AGTCTG	Jurkat:NIH-3T3=1:1
n-Tn5-bo_i7-index18	18	ATACTT	Jurkat:NIH-3T3=1:1
n-Tn5-bo_i7-index19	19	ATAGCG	Jurkat:NIH-3T3=1:1
n-Tn5-bo_i7-index20	20	ATATAC	Jurkat:NIH-3T3=1:1
n-Tn5-bo_i7-index21	21	ATCCGG	Jurkat:NIH-3T3=1:1
n-Tn5-bo_i7-index22	22	ATGAAG	Jurkat:NIH-3T3=1:1
n-Tn5-bo_i7-index23	23	ATTAGT	Jurkat:NIH-3T3=1:1
n-Tn5-bo_i7-index24	24	CAACCG	Jurkat:NIH-3T3=1:1
n-Tn5-bo_i7-index25	25	CAAGTC	Jurkat:NIH-3T3=1:1
n-Tn5-bo_i7-index26	26	CACCAC	Jurkat:NIH-3T3=1:1
n-Tn5-bo_i7-index27	27	CACTGT	Jurkat:NIH-3T3=1:1
n-Tn5-bo_i7-index28	28	CAGACT	Jurkat:NIH-3T3=1:1
n-Tn5-bo_i7-index29	29	CAGGAG	Jurkat:NIH-3T3=1:1
n-Tn5-bo_i7-index30	30	CATAGA	Jurkat:NIH-3T3=1:1
n-Tn5-bo_i7-index31	31	CCACGC	Jurkat:NIH-3T3=1:1
n-Tn5-bo_i7-index32	32	CCGATG	Jurkat:NIH-3T3=1:1
n-Tn5-bo_i7-index33	33	CCGTAA	Jurkat:NIH-3T3=1:1
n-Tn5-bo_i7-index34	34	CCTCTA	Jurkat:NIH-3T3=1:1
n-Tn5-bo_i7-index35	35	CGAAAG	Jurkat:NIH-3T3=1:1
n-Tn5-bo_i7-index36	36	CGAGCA	Jurkat:NIH-3T3=1:1
n-Tn5-bo_i7-index37	37	CGCATA	Jurkat:NIH-3T3=1:1
n-Tn5-bo_i7-index38	38	CGGCGT	Jurkat:NIH-3T3=1:1
n-Tn5-bo_i7-index39	39	CGGTCC	Jurkat:NIH-3T3=1:1
n-Tn5-bo_i7-index40	40	CGTTAT	Jurkat:NIH-3T3=1:1
n-Tn5-bo_i7-index41	41	CTAGGT	Jurkat:NIH-3T3=1:1
n-Tn5-bo_i7-index42	42	CTATTA	Jurkat:NIH-3T3=1:1
n-Tn5-bo_i7-index43	43	CTCAAT	Jurkat:NIH-3T3=1:1
n-Tn5-bo_i7-index44	44	CTGTGG	Jurkat:NIH-3T3=1:1
n-Tn5-bo_i7-index45	45	CTTACG	Jurkat:NIH-3T3=1:1
n-Tn5-bo_i7-index46	46	CTTGAA	Jurkat:NIH-3T3=1:1
n-Tn5-bo_i7-index47	47	GAAATA	Jurkat:NIH-3T3=1:1
n-Tn5-bo_i7-index48	48	GAAGGG	Jurkat:NIH-3T3=1:1
n-Tn5-bo_i7-index49	49	GACTCG	Jurkat:NIH-3T3=1:1
n-Tn5-bo_i7-index50	50	GAGCTT	Jurkat:NIH-3T3=1:1
n-Tn5-bo_i7-index51	51	GAGGCC	Jurkat:NIH-3T3=1:1
n-Tn5-bo_i7-index52	52	GAGTGA	Jurkat:NIH-3T3=1:1
n-Tn5-bo_i7-index53	53	GATCAA	Jurkat:NIH-3T3=1:1
n-Tn5-bo_i7-index54	54	GCCAGA	Jurkat:NIH-3T3=1:1
n-Tn5-bo_i7-index55	55	GCCGTT	Jurkat:NIH-3T3=1:1
n-Tn5-bo_i7-index56	56	GCGAAT	Jurkat:NIH-3T3=1:1
n-Tn5-bo_i7-index57	57	GCGCGG	Jurkat:NIH-3T3=1:1
n-Tn5-bo_i7-index58	58	GCTCCC	Jurkat:NIH-3T3=1:1
n-Tn5-bo_i7-index59	59	GCTGAG	Jurkat:NIH-3T3=1:1
n-Tn5-bo_i7-index60	60	GCTTGT	Jurkat:NIH-3T3=1:1
n-Tn5-bo_i7-index61	61	GGACGA	Jurkat:NIH-3T3=1:1
n-Tn5-bo_i7-index62	62	GGATTG	Jurkat:NIH-3T3=1:1
n-Tn5-bo_i7-index63	63	GGCCAT	Jurkat:NIH-3T3=1:1
n-Tn5-bo_i7-index64	64	GGGATC	Jurkat:NIH-3T3=1:1
n-Tn5-bo_i7-index65	65	GGTAGG	Jurkat:NIH-3T3=1:1
n-Tn5-bo_i7-index66	66	GGTGCT	Jurkat:NIH-3T3=1:1
n-Tn5-bo_i7-index67	67	GTACAG	Jurkat:NIH-3T3=1:1
n-Tn5-bo_i7-index68	68	GTCCTA	Jurkat:NIH-3T3=1:1
n-Tn5-bo_i7-index69	69	GTCGGC	Jurkat:NIH-3T3=1:1
n-Tn5-bo_i7-index70	70	GTGGTG	Jurkat:NIH-3T3=1:1
n-Tn5-bo_i7-index71	71	GTTAAC	Jurkat:NIH-3T3=1:1
n-Tn5-bo_i7-index72	72	GTTTCA	Jurkat:NIH-3T3=1:1
n-Tn5-bo_i7-index73	73	TAAGCT	Jurkat:NIH-3T3=1:1
n-Tn5-bo_i7-index74	74	TAATAG	Jurkat:NIH-3T3=1:1
n-Tn5-bo_i7-index75	75	TACCGA	Jurkat:NIH-3T3=1:1
n-Tn5-bo_i7-index76	76	TAGAGG	Jurkat:NIH-3T3=1:1
n-Tn5-bo_i7-index77	77	TATTTC	Jurkat:NIH-3T3=1:1
n-Tn5-bo_i7-index78	78	TCAGTG	Jurkat:NIH-3T3=1:1
n-Tn5-bo_i7-index79	79	TCATCA	Jurkat:NIH-3T3=1:1
n-Tn5-bo_i7-index80	80	TCCAAG	Jurkat:NIH-3T3=1:1
n-Tn5-bo_i7-index81	81	TCGCCT	Jurkat:NIH-3T3=1:1
n-Tn5-bo_i7-index82	82	TCGGGA	Jurkat:NIH-3T3=1:1
n-Tn5-bo_i7-index83	83	TCTAGC	Jurkat:NIH-3T3=1:1
n-Tn5-bo_i7-index84	84	TGAATT	Jurkat:NIH-3T3=1:1
n-Tn5-bo_i7-index85	85	TGAGAC	Jurkat:NIH-3T3=1:1
n-Tn5-bo_i7-index86	86	TGCGGT	Jurkat:NIH-3T3=1:1
n-Tn5-bo_i7-index87	87	TGCTAA	Jurkat:NIH-3T3=1:1
n-Tn5-bo_i7-index88	88	TGGCAG	Jurkat:NIH-3T3=1:1
n-Tn5-bo_i7-index89	89	TGTGTA	Jurkat:NIH-3T3=1:1
n-Tn5-bo_i7-index90	90	TGTTCG	Jurkat:NIH-3T3=1:1
n-Tn5-bo_i7-index91	91	TTAAGA	Jurkat:NIH-3T3=1:1
n-Tn5-bo_i7-index92	92	TTCGCA	Jurkat:NIH-3T3=1:1
n-Tn5-bo_i7-index93	93	TTCTTG	Jurkat:NIH-3T3=1:1
n-Tn5-bo_i7-index94	94	TTGCTC	Jurkat:NIH-3T3=1:1
n-Tn5-bo_i7-index95	95	TTGGAT	Jurkat:NIH-3T3=1:1
n-Tn5-bo_i7-index96	96	TTTGGG	Jurkat:NIH-3T3=1:1

## Sheet: TN5 -index_3_cell_line_nuclei
	Full sequence:
	Oligo	round 1 Barcode	nuclei
n-Tn5-bo_i7-index1	1	AAAGAA	hek293
n-Tn5-bo_i7-index2	2	AACAGC	hek293
n-Tn5-bo_i7-index3	3	AACGTG	hek293
n-Tn5-bo_i7-index4	4	AAGCCA	hek293
n-Tn5-bo_i7-index5	5	AAGTAT	hek293
n-Tn5-bo_i7-index6	6	AATTGG	hek293
n-Tn5-bo_i7-index7	7	ACAAGG	hek293
n-Tn5-bo_i7-index8	8	ACCCAA	hek293
n-Tn5-bo_i7-index9	9	ACCTTC	hek293
n-Tn5-bo_i7-index10	10	ACGGAC	hek293
n-Tn5-bo_i7-index11	11	ACTGCA	hek293
n-Tn5-bo_i7-index12	12	AGACCC	hek293
n-Tn5-bo_i7-index13	13	AGATGT	hek293
n-Tn5-bo_i7-index14	14	AGCACG	hek293
n-Tn5-bo_i7-index15	15	AGGTTA	hek293
n-Tn5-bo_i7-index16	16	AGTAAA	hek293
n-Tn5-bo_i7-index17	17	AGTCTG	hek293
n-Tn5-bo_i7-index18	18	ATACTT	hek293
n-Tn5-bo_i7-index19	19	ATAGCG	hek293
n-Tn5-bo_i7-index20	20	ATATAC	hek293
n-Tn5-bo_i7-index21	21	ATCCGG	hek293
n-Tn5-bo_i7-index22	22	ATGAAG	hek293
n-Tn5-bo_i7-index23	23	ATTAGT	hek293
n-Tn5-bo_i7-index24	24	CAACCG	hek293
n-Tn5-bo_i7-index25	25	CAAGTC	hek293
n-Tn5-bo_i7-index26	26	CACCAC	hek293
n-Tn5-bo_i7-index27	27	CACTGT	hek293
n-Tn5-bo_i7-index28	28	CAGACT	hek293
n-Tn5-bo_i7-index29	29	CAGGAG	hek293
n-Tn5-bo_i7-index30	30	CATAGA	hek293
n-Tn5-bo_i7-index31	31	CCACGC	hek293
n-Tn5-bo_i7-index32	32	CCGATG	hek293
n-Tn5-bo_i7-index33	33	CCGTAA	hela
n-Tn5-bo_i7-index34	34	CCTCTA	hela
n-Tn5-bo_i7-index35	35	CGAAAG	hela
n-Tn5-bo_i7-index36	36	CGAGCA	hela
n-Tn5-bo_i7-index37	37	CGCATA	hela
n-Tn5-bo_i7-index38	38	CGGCGT	hela
n-Tn5-bo_i7-index39	39	CGGTCC	hela
n-Tn5-bo_i7-index40	40	CGTTAT	hela
n-Tn5-bo_i7-index41	41	CTAGGT	hela
n-Tn5-bo_i7-index42	42	CTATTA	hela
n-Tn5-bo_i7-index43	43	CTCAAT	hela
n-Tn5-bo_i7-index44	44	CTGTGG	hela
n-Tn5-bo_i7-index45	45	CTTACG	hela
n-Tn5-bo_i7-index46	46	CTTGAA	hela
n-Tn5-bo_i7-index47	47	GAAATA	hela
n-Tn5-bo_i7-index48	48	GAAGGG	hela
n-Tn5-bo_i7-index49	49	GACTCG	hela
n-Tn5-bo_i7-index50	50	GAGCTT	hela
n-Tn5-bo_i7-index51	51	GAGGCC	hela
n-Tn5-bo_i7-index52	52	GAGTGA	hela
n-Tn5-bo_i7-index53	53	GATCAA	hela
n-Tn5-bo_i7-index54	54	GCCAGA	hela
n-Tn5-bo_i7-index55	55	GCCGTT	hela
n-Tn5-bo_i7-index56	56	GCGAAT	hela
n-Tn5-bo_i7-index57	57	GCGCGG	hela
n-Tn5-bo_i7-index58	58	GCTCCC	hela
n-Tn5-bo_i7-index59	59	GCTGAG	hela
n-Tn5-bo_i7-index60	60	GCTTGT	hela
n-Tn5-bo_i7-index61	61	GGACGA	hela
n-Tn5-bo_i7-index62	62	GGATTG	hela
n-Tn5-bo_i7-index63	63	GGCCAT	hela
n-Tn5-bo_i7-index64	64	GGGATC	hela
n-Tn5-bo_i7-index65	65	GGTAGG	K562
n-Tn5-bo_i7-index66	66	GGTGCT	K562
n-Tn5-bo_i7-index67	67	GTACAG	K562
n-Tn5-bo_i7-index68	68	GTCCTA	K562
n-Tn5-bo_i7-index69	69	GTCGGC	K562
n-Tn5-bo_i7-index70	70	GTGGTG	K562
n-Tn5-bo_i7-index71	71	GTTAAC	K562
n-Tn5-bo_i7-index72	72	GTTTCA	K562
n-Tn5-bo_i7-index73	73	TAAGCT	K562
n-Tn5-bo_i7-index74	74	TAATAG	K562
n-Tn5-bo_i7-index75	75	TACCGA	K562
n-Tn5-bo_i7-index76	76	TAGAGG	K562
n-Tn5-bo_i7-index77	77	TATTTC	K562
n-Tn5-bo_i7-index78	78	TCAGTG	K562
n-Tn5-bo_i7-index79	79	TCATCA	K562
n-Tn5-bo_i7-index80	80	TCCAAG	K562
n-Tn5-bo_i7-index81	81	TCGCCT	K562
n-Tn5-bo_i7-index82	82	TCGGGA	K562
n-Tn5-bo_i7-index83	83	TCTAGC	K562
n-Tn5-bo_i7-index84	84	TGAATT	K562
n-Tn5-bo_i7-index85	85	TGAGAC	K562
n-Tn5-bo_i7-index86	86	TGCGGT	K562
n-Tn5-bo_i7-index87	87	TGCTAA	K562
n-Tn5-bo_i7-index88	88	TGGCAG	K562
n-Tn5-bo_i7-index89	89	TGTGTA	K562
n-Tn5-bo_i7-index90	90	TGTTCG	K562
n-Tn5-bo_i7-index91	91	TTAAGA	K562
n-Tn5-bo_i7-index92	92	TTCGCA	K562
n-Tn5-bo_i7-index93	93	TTCTTG	K562
n-Tn5-bo_i7-index94	94	TTGCTC	K562
n-Tn5-bo_i7-index95	95	TTGGAT	K562
n-Tn5-bo_i7-index96	96	TTTGGG	K562

## Sheet: TN5-index_3_cell_line_cell
	Full sequence:
	Oligo	round 1 Barcode	whole cell
n-Tn5-bo_i7-index1	1	AAAGAA	hek293
n-Tn5-bo_i7-index2	2	AACAGC	hek293
n-Tn5-bo_i7-index3	3	AACGTG	hek293
n-Tn5-bo_i7-index4	4	AAGCCA	hek293
n-Tn5-bo_i7-index5	5	AAGTAT	hek293
n-Tn5-bo_i7-index6	6	AATTGG	hek293
n-Tn5-bo_i7-index7	7	ACAAGG	hek293
n-Tn5-bo_i7-index8	8	ACCCAA	hek293
n-Tn5-bo_i7-index9	9	ACCTTC	hek293
n-Tn5-bo_i7-index10	10	ACGGAC	hek293
n-Tn5-bo_i7-index11	11	ACTGCA	hek293
n-Tn5-bo_i7-index12	12	AGACCC	hek293
n-Tn5-bo_i7-index13	13	AGATGT	hek293
n-Tn5-bo_i7-index14	14	AGCACG	hek293
n-Tn5-bo_i7-index15	15	AGGTTA	hek293
n-Tn5-bo_i7-index16	16	AGTAAA	hek293
n-Tn5-bo_i7-index17	17	AGTCTG	hek293
n-Tn5-bo_i7-index18	18	ATACTT	hek293
n-Tn5-bo_i7-index19	19	ATAGCG	hek293
n-Tn5-bo_i7-index20	20	ATATAC	hek293
n-Tn5-bo_i7-index21	21	ATCCGG	hek293
n-Tn5-bo_i7-index22	22	ATGAAG	hek293
n-Tn5-bo_i7-index23	23	ATTAGT	hek293
n-Tn5-bo_i7-index24	24	CAACCG	hek293
n-Tn5-bo_i7-index25	25	CAAGTC	hek293
n-Tn5-bo_i7-index26	26	CACCAC	hek293
n-Tn5-bo_i7-index27	27	CACTGT	hek293
n-Tn5-bo_i7-index28	28	CAGACT	hek293
n-Tn5-bo_i7-index29	29	CAGGAG	hek293
n-Tn5-bo_i7-index30	30	CATAGA	hek293
n-Tn5-bo_i7-index31	31	CCACGC	hek293
n-Tn5-bo_i7-index32	32	CCGATG	hek293
n-Tn5-bo_i7-index33	33	CCGTAA	hela
n-Tn5-bo_i7-index34	34	CCTCTA	hela
n-Tn5-bo_i7-index35	35	CGAAAG	hela
n-Tn5-bo_i7-index36	36	CGAGCA	hela
n-Tn5-bo_i7-index37	37	CGCATA	hela
n-Tn5-bo_i7-index38	38	CGGCGT	hela
n-Tn5-bo_i7-index39	39	CGGTCC	hela
n-Tn5-bo_i7-index40	40	CGTTAT	hela
n-Tn5-bo_i7-index41	41	CTAGGT	hela
n-Tn5-bo_i7-index42	42	CTATTA	hela
n-Tn5-bo_i7-index43	43	CTCAAT	hela
n-Tn5-bo_i7-index44	44	CTGTGG	hela
n-Tn5-bo_i7-index45	45	CTTACG	hela
n-Tn5-bo_i7-index46	46	CTTGAA	hela
n-Tn5-bo_i7-index47	47	GAAATA	hela
n-Tn5-bo_i7-index48	48	GAAGGG	hela
n-Tn5-bo_i7-index49	49	GACTCG	hela
n-Tn5-bo_i7-index50	50	GAGCTT	hela
n-Tn5-bo_i7-index51	51	GAGGCC	hela
n-Tn5-bo_i7-index52	52	GAGTGA	hela
n-Tn5-bo_i7-index53	53	GATCAA	hela
n-Tn5-bo_i7-index54	54	GCCAGA	hela
n-Tn5-bo_i7-index55	55	GCCGTT	hela
n-Tn5-bo_i7-index56	56	GCGAAT	hela
n-Tn5-bo_i7-index57	57	GCGCGG	hela
n-Tn5-bo_i7-index58	58	GCTCCC	hela
n-Tn5-bo_i7-index59	59	GCTGAG	hela
n-Tn5-bo_i7-index60	60	GCTTGT	hela
n-Tn5-bo_i7-index61	61	GGACGA	hela
n-Tn5-bo_i7-index62	62	GGATTG	hela
n-Tn5-bo_i7-index63	63	GGCCAT	hela
n-Tn5-bo_i7-index64	64	GGGATC	hela
n-Tn5-bo_i7-index65	65	GGTAGG	K562
n-Tn5-bo_i7-index66	66	GGTGCT	K562
n-Tn5-bo_i7-index67	67	GTACAG	K562
n-Tn5-bo_i7-index68	68	GTCCTA	K562
n-Tn5-bo_i7-index69	69	GTCGGC	K562
n-Tn5-bo_i7-index70	70	GTGGTG	K562
n-Tn5-bo_i7-index71	71	GTTAAC	K562
n-Tn5-bo_i7-index72	72	GTTTCA	K562
n-Tn5-bo_i7-index73	73	TAAGCT	K562
n-Tn5-bo_i7-index74	74	TAATAG	K562
n-Tn5-bo_i7-index75	75	TACCGA	K562
n-Tn5-bo_i7-index76	76	TAGAGG	K562
n-Tn5-bo_i7-index77	77	TATTTC	K562
n-Tn5-bo_i7-index78	78	TCAGTG	K562
n-Tn5-bo_i7-index79	79	TCATCA	K562
n-Tn5-bo_i7-index80	80	TCCAAG	K562
n-Tn5-bo_i7-index81	81	TCGCCT	K562
n-Tn5-bo_i7-index82	82	TCGGGA	K562
n-Tn5-bo_i7-index83	83	TCTAGC	K562
n-Tn5-bo_i7-index84	84	TGAATT	K562
n-Tn5-bo_i7-index85	85	TGAGAC	K562
n-Tn5-bo_i7-index86	86	TGCGGT	K562
n-Tn5-bo_i7-index87	87	TGCTAA	K562
n-Tn5-bo_i7-index88	88	TGGCAG	K562
n-Tn5-bo_i7-index89	89	TGTGTA	K562
n-Tn5-bo_i7-index90	90	TGTTCG	K562
n-Tn5-bo_i7-index91	91	TTAAGA	K562
n-Tn5-bo_i7-index92	92	TTCGCA	K562
n-Tn5-bo_i7-index93	93	TTCTTG	K562
n-Tn5-bo_i7-index94	94	TTGCTC	K562
n-Tn5-bo_i7-index95	95	TTGGAT	K562
n-Tn5-bo_i7-index96	96	TTTGGG	K562

## Sheet: TN5_index_tgamentation-HEK293
	Full sequence:
	Oligo	round 1 Barcode	TN5 buffer condition	cell information
n-Tn5-bo_i7-index1	1	AAAGAA	Tagment buffer L (Vazyme #S601-01)	HEK293T
n-Tn5-bo_i7-index16	16	AGTAAA	Tagment buffer L (Vazyme #S601-01)	HEK293T
n-Tn5-bo_i7-index17	17	AGTCTG	Tagment buffer L (Vazyme #S601-02)	HEK293T
n-Tn5-bo_i7-index24	24	CAACCG	Tagment buffer L (Vazyme #S601-03)	HEK293T
n-Tn5-bo_i7-index25	25	CAAGTC	Tagment buffer L (Vazyme #S601-04)	HEK293T
n-Tn5-bo_i7-index32	32	CCGATG	Tagment buffer L (Vazyme #S601-05)	HEK293T
n-Tn5-bo_i7-index33	33	CCGTAA	Tagment buffer L (Vazyme #S601-06)	HEK293T
n-Tn5-bo_i7-index41	41	CTAGGT	Tagment buffer L (Vazyme #S601-07)	HEK293T
n-Tn5-bo_i7-index48	48	GAAGGG	Tagment buffer L (Vazyme #S601-08)	HEK293T
n-Tn5-bo_i7-index49	49	GACTCG	Tagment buffer L (Vazyme #S601-09)	HEK293T
n-Tn5-bo_i7-index56	56	GCGAAT	Tagment buffer L (Vazyme #S601-10)	HEK293T
n-Tn5-bo_i7-index57	57	GCGCGG	Tagment buffer L (Vazyme #S601-11)	HEK293T
n-Tn5-bo_i7-index64	64	GGGATC	Tagment buffer L (Vazyme #S601-12)	HEK293T
n-Tn5-bo_i7-index72	72	GTTTCA	Tagment buffer L (Vazyme #S601-13)	HEK293T
n-Tn5-bo_i7-index73	73	TAAGCT	Tagment buffer L (Vazyme #S601-14)	HEK293T
n-Tn5-bo_i7-index81	81	TCGCCT	Tagment buffer L (Vazyme #S601-15)	HEK293T
n-Tn5-bo_i7-index88	88	TGGCAG	Tagment buffer L (Vazyme #S601-16)	HEK293T
n-Tn5-bo_i7-index89	89	TGTGTA	Tagment buffer L (Vazyme #S601-17)	HEK293T
n-Tn5-bo_i7-index96	96	TTTGGG	Tagment buffer L (Vazyme #S601-18)	HEK293T
n-Tn5-bo_i7-index2	2	AACAGC	Tris-8% PEG8000	HEK293T
n-Tn5-bo_i7-index10	10	ACGGAC	Tris-8% PEG8000	HEK293T
n-Tn5-bo_i7-index18	18	ATACTT	Tris-8% PEG8000	HEK293T
n-Tn5-bo_i7-index26	26	CACCAC	Tris-8% PEG8000	HEK293T
n-Tn5-bo_i7-index34	34	CCTCTA	Tris-8% PEG8000	HEK293T
n-Tn5-bo_i7-index42	42	CTATTA	Tris-8% PEG8000	HEK293T
n-Tn5-bo_i7-index50	50	GAGCTT	Tris-8% PEG8000	HEK293T
n-Tn5-bo_i7-index58	58	GCTCCC	Tris-8% PEG8000	HEK293T
n-Tn5-bo_i7-index66	66	GGTGCT	Tris-8% PEG8000	HEK293T
n-Tn5-bo_i7-index74	74	TAATAG	Tris-8% PEG8000	HEK293T
n-Tn5-bo_i7-index82	82	TCGGGA	Tris-8% PEG8000	HEK293T
n-Tn5-bo_i7-index90	90	TGTTCG	Tris-8% PEG8000	HEK293T
n-Tn5-bo_i7-index3	3	AACGTG	Tris-8% PEG8000 + 5% PEG200	HEK293T
n-Tn5-bo_i7-index11	11	ACTGCA	Tris-8% PEG8000 + 5% PEG200	HEK293T
n-Tn5-bo_i7-index19	19	ATAGCG	Tris-8% PEG8000 + 5% PEG200	HEK293T
n-Tn5-bo_i7-index27	27	CACTGT	Tris-8% PEG8000 + 5% PEG200	HEK293T
n-Tn5-bo_i7-index35	35	CGAAAG	Tris-8% PEG8000 + 5% PEG200	HEK293T
n-Tn5-bo_i7-index43	43	CTCAAT	Tris-8% PEG8000 + 5% PEG200	HEK293T
n-Tn5-bo_i7-index51	51	GAGGCC	Tris-8% PEG8000 + 5% PEG200	HEK293T
n-Tn5-bo_i7-index59	59	GCTGAG	Tris-8% PEG8000 + 5% PEG200	HEK293T
n-Tn5-bo_i7-index67	67	GTACAG	Tris-8% PEG8000 + 5% PEG200	HEK293T
n-Tn5-bo_i7-index75	75	TACCGA	Tris-8% PEG8000 + 5% PEG200	HEK293T
n-Tn5-bo_i7-index83	83	TCTAGC	Tris-8% PEG8000 + 5% PEG200	HEK293T
n-Tn5-bo_i7-index91	91	TTAAGA	Tris-8% PEG8000 + 5% PEG200	HEK293T
n-Tn5-bo_i7-index4	4	AAGCCA	Tris-10% DMF + 8% PEG8000	HEK293T
n-Tn5-bo_i7-index12	12	AGACCC	Tris-10% DMF + 8% PEG8000	HEK293T
n-Tn5-bo_i7-index20	20	ATATAC	Tris-10% DMF + 8% PEG8000	HEK293T
n-Tn5-bo_i7-index28	28	CAGACT	Tris-10% DMF + 8% PEG8000	HEK293T
n-Tn5-bo_i7-index36	36	CGAGCA	Tris-10% DMF + 8% PEG8000	HEK293T
n-Tn5-bo_i7-index44	44	CTGTGG	Tris-10% DMF + 8% PEG8000	HEK293T
n-Tn5-bo_i7-index52	52	GAGTGA	Tris-10% DMF + 8% PEG8000	HEK293T
n-Tn5-bo_i7-index60	60	GCTTGT	Tris-10% DMF + 8% PEG8000	HEK293T
n-Tn5-bo_i7-index68	68	GTCCTA	Tris-10% DMF + 8% PEG8000	HEK293T
n-Tn5-bo_i7-index76	76	TAGAGG	Tris-10% DMF + 8% PEG8000	HEK293T
n-Tn5-bo_i7-index84	84	TGAATT	Tris-10% DMF + 8% PEG8000	HEK293T
n-Tn5-bo_i7-index92	92	TTCGCA	Tris-10% DMF + 8% PEG8000	HEK293T
n-Tn5-bo_i7-index5	5	AAGTAT	Tris-10% DMF + 8% PEG8000 +ATP	HEK293T
n-Tn5-bo_i7-index13	13	AGATGT	Tris-10% DMF + 8% PEG8000 +ATP	HEK293T
n-Tn5-bo_i7-index21	21	ATCCGG	Tris-10% DMF + 8% PEG8000 +ATP	HEK293T
n-Tn5-bo_i7-index29	29	CAGGAG	Tris-10% DMF + 8% PEG8000 +ATP	HEK293T
n-Tn5-bo_i7-index37	37	CGCATA	Tris-10% DMF + 8% PEG8000 +ATP	HEK293T
n-Tn5-bo_i7-index45	45	CTTACG	Tris-10% DMF + 8% PEG8000 +ATP	HEK293T
n-Tn5-bo_i7-index53	53	GATCAA	Tris-10% DMF + 8% PEG8000 +ATP	HEK293T
n-Tn5-bo_i7-index61	61	GGACGA	Tris-10% DMF + 8% PEG8000 +ATP	HEK293T
n-Tn5-bo_i7-index69	69	GTCGGC	Tris-10% DMF + 8% PEG8000 +ATP	HEK293T
n-Tn5-bo_i7-index77	77	TATTTC	Tris-10% DMF + 8% PEG8000 +ATP	HEK293T
n-Tn5-bo_i7-index85	85	TGAGAC	Tris-10% DMF + 8% PEG8000 +ATP	HEK293T
n-Tn5-bo_i7-index93	93	TTCTTG	Tris-10% DMF + 8% PEG8000 +ATP	HEK293T
n-Tn5-bo_i7-index6	6	AATTGG	Tris-8% PEG8000 + 5% PEG200 +ATP	HEK293T
n-Tn5-bo_i7-index14	14	AGCACG	Tris-8% PEG8000 + 5% PEG200 +ATP	HEK293T
n-Tn5-bo_i7-index22	22	ATGAAG	Tris-8% PEG8000 + 5% PEG200 +ATP	HEK293T
n-Tn5-bo_i7-index30	30	CATAGA	Tris-8% PEG8000 + 5% PEG200 +ATP	HEK293T
n-Tn5-bo_i7-index38	38	CGGCGT	Tris-8% PEG8000 + 5% PEG200 +ATP	HEK293T
n-Tn5-bo_i7-index46	46	CTTGAA	Tris-8% PEG8000 + 5% PEG200 +ATP	HEK293T
n-Tn5-bo_i7-index54	54	GCCAGA	Tris-8% PEG8000 + 5% PEG200 +ATP	HEK293T
n-Tn5-bo_i7-index62	62	GGATTG	Tris-8% PEG8000 + 5% PEG200 +ATP	HEK293T
n-Tn5-bo_i7-index70	70	GTGGTG	Tris-8% PEG8000 + 5% PEG200 +ATP	HEK293T
n-Tn5-bo_i7-index78	78	TCAGTG	Tris-8% PEG8000 + 5% PEG200 +ATP	HEK293T
n-Tn5-bo_i7-index86	86	TGCGGT	Tris-8% PEG8000 + 5% PEG200 +ATP	HEK293T
n-Tn5-bo_i7-index94	94	TTGCTC	Tris-8% PEG8000 + 5% PEG200 +ATP	HEK293T
n-Tn5-bo_i7-index7	7	ACAAGG	Tris-8% PEG8000 +10% DMF + 5% PEG200 +ATP	HEK293T
n-Tn5-bo_i7-index15	15	AGGTTA	Tris-8% PEG8000 +10% DMF + 5% PEG200 +ATP	HEK293T
n-Tn5-bo_i7-index23	23	ATTAGT	Tris-8% PEG8000 +10% DMF + 5% PEG200 +ATP	HEK293T
n-Tn5-bo_i7-index31	31	CCACGC	Tris-8% PEG8000 +10% DMF + 5% PEG200 +ATP	HEK293T
n-Tn5-bo_i7-index39	39	CGGTCC	Tris-8% PEG8000 +10% DMF + 5% PEG200 +ATP	HEK293T
n-Tn5-bo_i7-index47	47	GAAATA	Tris-8% PEG8000 +10% DMF + 5% PEG200 +ATP	HEK293T
n-Tn5-bo_i7-index55	55	GCCGTT	Tris-8% PEG8000 +10% DMF + 5% PEG200 +ATP	HEK293T
n-Tn5-bo_i7-index63	63	GGCCAT	Tris-8% PEG8000 +10% DMF + 5% PEG200 +ATP	HEK293T
n-Tn5-bo_i7-index71	71	GTTAAC	Tris-8% PEG8000 +10% DMF + 5% PEG200 +ATP	HEK293T
n-Tn5-bo_i7-index79	79	TCATCA	Tris-8% PEG8000 +10% DMF + 5% PEG200 +ATP	HEK293T
n-Tn5-bo_i7-index87	87	TGCTAA	Tris-8% PEG8000 +10% DMF + 5% PEG200 +ATP	HEK293T
n-Tn5-bo_i7-index95	95	TTGGAT	Tris-8% PEG8000 +10% DMF + 5% PEG200 +ATP	HEK293T
n-Tn5-bo_i7-index9	9	ACCTTC	Tagment buffer L	human+mouse :HEK293 T+ NIH 3T3 (1:1)
n-Tn5-bo_i7-index40	40	CGTTAT	Tagment buffer L	human+mouse :HEK293 T+ NIH 3T3 (1:1)
n-Tn5-bo_i7-index65	65	GGTAGG	Tagment buffer L	human+mouse :HEK293 T+ NIH 3T3 (1:1)
n-Tn5-bo_i7-index80	80	TCCAAG	Tagment buffer L	human+mouse :HEK293 T+ NIH 3T3 (1:1)
n-Tn5-bo_i7-index8	8	ACCCAA	empty

## Sheet: TN5_index_tagmentation-Hela
	Full sequence:
	Oligo	round 1 Barcode	TN5 buffer condition	cell information
n-Tn5-bo_i7-index25	25	CAAGTC	Tagment buffer L (Vazyme #S601-01)	Hela
n-Tn5-bo_i7-index33	33	CCGTAA	Tagment buffer L (Vazyme #S601-01)	Hela
n-Tn5-bo_i7-index41	41	CTAGGT	Tagment buffer L (Vazyme #S601-01)	Hela
n-Tn5-bo_i7-index26	26	CACCAC	Tris-8% PEG8000	Hela
n-Tn5-bo_i7-index34	34	CCTCTA	Tris-8% PEG8000	Hela
n-Tn5-bo_i7-index42	42	CTATTA	Tris-8% PEG8000	Hela
n-Tn5-bo_i7-index27	27	CACTGT	Tris-8% PEG8000 + 5% PEG200	Hela
n-Tn5-bo_i7-index35	35	CGAAAG	Tris-8% PEG8000 + 5% PEG200	Hela
n-Tn5-bo_i7-index43	43	CTCAAT	Tris-8% PEG8000 + 5% PEG200	Hela
n-Tn5-bo_i7-index28	28	CAGACT	Tris-10% DMF	Hela
n-Tn5-bo_i7-index36	36	CGAGCA	Tris-10% DMF	Hela
n-Tn5-bo_i7-index44	44	CTGTGG	Tris-10% DMF	Hela
n-Tn5-bo_i7-index29	29	CAGGAG	TAPS-8% PEG8000	Hela
n-Tn5-bo_i7-index37	37	CGCATA	TAPS-8% PEG8000	Hela
n-Tn5-bo_i7-index45	45	CTTACG	TAPS-8% PEG8000	Hela
n-Tn5-bo_i7-index30	30	CATAGA	TAPS-10% DMF	Hela
n-Tn5-bo_i7-index38	38	CGGCGT	TAPS-10% DMF	Hela
n-Tn5-bo_i7-index46	46	CTTGAA	TAPS-10% DMF	Hela
n-Tn5-bo_i7-index31	31	CCACGC	TAPS-8% PEG8000+ATP	Hela
n-Tn5-bo_i7-index39	39	CGGTCC	TAPS-8% PEG8000+ATP	Hela
n-Tn5-bo_i7-index47	47	GAAATA	TAPS-8% PEG8000+ATP	Hela
n-Tn5-bo_i7-index49	49	GACTCG	TAPS-10% DMF+ATP	Hela
n-Tn5-bo_i7-index57	57	GCGCGG	TAPS-10% DMF+ATP	Hela
n-Tn5-bo_i7-index65	65	GGTAGG	TAPS-10% DMF+ATP	Hela
n-Tn5-bo_i7-index50	50	GAGCTT	TAPS-10% DMF + 8% PEG8000	Hela
n-Tn5-bo_i7-index58	58	GCTCCC	TAPS-10% DMF + 8% PEG8000	Hela
n-Tn5-bo_i7-index66	66	GGTGCT	TAPS-10% DMF + 8% PEG8000	Hela
n-Tn5-bo_i7-index51	51	GAGGCC	EZ-Tn5 10X Reaction Buffer (EZ-Tn5™ Transposase #TNP92110)	Hela
n-Tn5-bo_i7-index59	59	GCTGAG	EZ-Tn5 10X Reaction Buffer (EZ-Tn5™ Transposase #TNP92110)	Hela
n-Tn5-bo_i7-index67	67	GTACAG	EZ-Tn5 10X Reaction Buffer (EZ-Tn5™ Transposase #TNP92110)	Hela
n-Tn5-bo_i7-index52	52	GAGTGA	5X Buffer（Apexbio #K1155-20ul)	Hela
n-Tn5-bo_i7-index60	60	GCTTGT	5X Buffer（Apexbio #K1155-20ul)	Hela
n-Tn5-bo_i7-index68	68	GTCCTA	5X Buffer（Apexbio #K1155-20ul)	Hela
n-Tn5-bo_i7-index53	53	GATCAA	Tris-10% DMF + 8% PEG8000	Hela
n-Tn5-bo_i7-index61	61	GGACGA	Tris-10% DMF + 8% PEG8000	Hela
n-Tn5-bo_i7-index69	69	GTCGGC	Tris-10% DMF + 8% PEG8000	Hela
n-Tn5-bo_i7-index54	54	GCCAGA	Tris-10% DMF + 8% PEG8000 +ATP	Hela
n-Tn5-bo_i7-index62	62	GGATTG	Tris-10% DMF + 8% PEG8000 +ATP	Hela
n-Tn5-bo_i7-index70	70	GTGGTG	Tris-10% DMF + 8% PEG8000 +ATP	Hela
n-Tn5-bo_i7-index55	55	GCCGTT	TAPS-10% DMF + 8% PEG8000 +ATP	Hela
n-Tn5-bo_i7-index63	63	GGCCAT	TAPS-10% DMF + 8% PEG8000 +ATP	Hela
n-Tn5-bo_i7-index71	71	GTTAAC	TAPS-10% DMF + 8% PEG8000 +ATP	Hela

## Sheet: RT_primer-condition
	Full sequence:
	Oligo	round 1 Barcode	Hela cell preparation
n-Tn5-bo_i7-index53	53	GATCAA	Cell-polyT
n-Tn5-bo_i7-index54	54	GCCAGA	Cell-polyT
n-Tn5-bo_i7-index55	55	GCCGTT	Cell-polyT
n-Tn5-bo_i7-index56	56	GCGAAT	Cell-polyT
n-Tn5-bo_i7-index61	61	GGACGA	Cell-polyT
n-Tn5-bo_i7-index62	62	GGATTG	Cell-polyT
n-Tn5-bo_i7-index63	63	GGCCAT	Cell-polyT
n-Tn5-bo_i7-index64	64	GGGATC	Cell-polyT
n-Tn5-bo_i7-index69	69	GTCGGC	cell-random
n-Tn5-bo_i7-index70	70	GTGGTG	cell-random
n-Tn5-bo_i7-index71	71	GTTAAC	cell-random
n-Tn5-bo_i7-index72	72	GTTTCA	cell-random
n-Tn5-bo_i7-index77	77	TATTTC	cell-random
n-Tn5-bo_i7-index78	78	TCAGTG	cell-random
n-Tn5-bo_i7-index79	79	TCATCA	cell-random
n-Tn5-bo_i7-index80	80	TCCAAG	cell-random
n-Tn5-bo_i7-index85	85	TGAGAC	cell-mix
n-Tn5-bo_i7-index86	86	TGCGGT	cell-mix
n-Tn5-bo_i7-index87	87	TGCTAA	cell-mix
n-Tn5-bo_i7-index88	88	TGGCAG	cell-mix
n-Tn5-bo_i7-index93	93	TTCTTG	cell-mix
n-Tn5-bo_i7-index94	94	TTGCTC	cell-mix
n-Tn5-bo_i7-index95	95	TTGGAT	cell-mix
n-Tn5-bo_i7-index96	96	TTTGGG	cell-mix
n-Tn5-bo_i7-index49	49	GACTCG	nuclei-polyT
n-Tn5-bo_i7-index50	50	GAGCTT	nuclei-polyT
n-Tn5-bo_i7-index51	51	GAGGCC	nuclei-polyT
n-Tn5-bo_i7-index52	52	GAGTGA	nuclei-polyT
n-Tn5-bo_i7-index57	57	GCGCGG	nuclei-polyT
n-Tn5-bo_i7-index58	58	GCTCCC	nuclei-polyT
n-Tn5-bo_i7-index59	59	GCTGAG	nuclei-polyT
n-Tn5-bo_i7-index60	60	GCTTGT	nuclei-polyT
n-Tn5-bo_i7-index65	65	GGTAGG	nuclei-random
n-Tn5-bo_i7-index66	66	GGTGCT	nuclei-random
n-Tn5-bo_i7-index67	67	GTACAG	nuclei-random
n-Tn5-bo_i7-index68	68	GTCCTA	nuclei-random
n-Tn5-bo_i7-index73	73	TAAGCT	nuclei-random
n-Tn5-bo_i7-index74	74	TAATAG	nuclei-random
n-Tn5-bo_i7-index75	75	TACCGA	nuclei-random
n-Tn5-bo_i7-index76	76	TAGAGG	nuclei-random
n-Tn5-bo_i7-index81	81	TCGCCT	nuclei-mix
n-Tn5-bo_i7-index82	82	TCGGGA	nuclei-mix
n-Tn5-bo_i7-index83	83	TCTAGC	nuclei-mix
n-Tn5-bo_i7-index84	84	TGAATT	nuclei-mix
n-Tn5-bo_i7-index89	89	TGTGTA	nuclei-mix
n-Tn5-bo_i7-index90	90	TGTTCG	nuclei-mix
n-Tn5-bo_i7-index91	91	TTAAGA	nuclei-mix
n-Tn5-bo_i7-index92	92	TTCGCA	nuclei-mix

## Sheet: cancer_PBMC_T Cell
	Full sequence:
	Oligo	round 1 Barcode	sample
n-Tn5-bo_i7-index55	55	GCCGTT	H1-healthy
n-Tn5-bo_i7-index63	63	GGCCAT	H1-healthy
n-Tn5-bo_i7-index71	71	GTTAAC	H1-healthy
n-Tn5-bo_i7-index79	79	TCATCA	H1-healthy
n-Tn5-bo_i7-index87	87	TGCTAA	H1-healthy
n-Tn5-bo_i7-index95	95	TTGGAT	H1-healthy
n-Tn5-bo_i7-index8	8	ACCCAA	H1-healthy
n-Tn5-bo_i7-index16	16	AGTAAA	H1-healthy
n-Tn5-bo_i7-index24	24	CAACCG	H3-healthy
n-Tn5-bo_i7-index32	32	CCGATG	H3-healthy
n-Tn5-bo_i7-index40	40	CGTTAT	H3-healthy
n-Tn5-bo_i7-index48	48	GAAGGG	H3-healthy
n-Tn5-bo_i7-index56	56	GCGAAT	H3-healthy
n-Tn5-bo_i7-index64	64	GGGATC	H3-healthy
n-Tn5-bo_i7-index72	72	GTTTCA	H3-healthy
n-Tn5-bo_i7-index80	80	TCCAAG	H3-healthy
n-Tn5-bo_i7-index88	88	TGGCAG	H3-healthy
n-Tn5-bo_i7-index96	96	TTTGGG	H3-healthy
n-Tn5-bo_i7-index81	81	TCGCCT	S10-endometrial cancer
n-Tn5-bo_i7-index82	82	TCGGGA	S10-endometrial cancer
n-Tn5-bo_i7-index83	83	TCTAGC	S10-endometrial cancer
n-Tn5-bo_i7-index84	84	TGAATT	S10-endometrial cancer
n-Tn5-bo_i7-index85	85	TGAGAC	S10-endometrial cancer
n-Tn5-bo_i7-index86	86	TGCGGT	S10-endometrial cancer
n-Tn5-bo_i7-index89	89	TGTGTA	S11-stomach cancer
n-Tn5-bo_i7-index90	90	TGTTCG	S11-stomach cancer
n-Tn5-bo_i7-index91	91	TTAAGA	S11-stomach cancer
n-Tn5-bo_i7-index92	92	TTCGCA	S11-stomach cancer
n-Tn5-bo_i7-index93	93	TTCTTG	S11-stomach cancer
n-Tn5-bo_i7-index94	94	TTGCTC	S11-stomach cancer
n-Tn5-bo_i7-index7	7	ACAAGG	S12-stomach cancer
n-Tn5-bo_i7-index15	15	AGGTTA	S12-stomach cancer
n-Tn5-bo_i7-index23	23	ATTAGT	S12-stomach cancer
n-Tn5-bo_i7-index31	31	CCACGC	S12-stomach cancer
n-Tn5-bo_i7-index39	39	CGGTCC	S12-stomach cancer
n-Tn5-bo_i7-index47	47	GAAATA	S12-stomach cancer
n-Tn5-bo_i7-index1	1	AAAGAA	S1-liver cancer
n-Tn5-bo_i7-index2	2	AACAGC	S1-liver cancer
n-Tn5-bo_i7-index3	3	AACGTG	S1-liver cancer
n-Tn5-bo_i7-index4	4	AAGCCA	S1-liver cancer
n-Tn5-bo_i7-index5	5	AAGTAT	S1-liver cancer
n-Tn5-bo_i7-index6	6	AATTGG	S1-liver cancer
n-Tn5-bo_i7-index9	9	ACCTTC	S2-liver cancer
n-Tn5-bo_i7-index10	10	ACGGAC	S2-liver cancer
n-Tn5-bo_i7-index11	11	ACTGCA	S2-liver cancer
n-Tn5-bo_i7-index12	12	AGACCC	S2-liver cancer
n-Tn5-bo_i7-index13	13	AGATGT	S2-liver cancer
n-Tn5-bo_i7-index14	14	AGCACG	S2-liver cancer
n-Tn5-bo_i7-index17	17	AGTCTG	S3-breast cancer
n-Tn5-bo_i7-index18	18	ATACTT	S3-breast cancer
n-Tn5-bo_i7-index19	19	ATAGCG	S3-breast cancer
n-Tn5-bo_i7-index20	20	ATATAC	S3-breast cancer
n-Tn5-bo_i7-index21	21	ATCCGG	S3-breast cancer
n-Tn5-bo_i7-index22	22	ATGAAG	S3-breast cancer
n-Tn5-bo_i7-index25	25	CAAGTC	S4-breast cancer
n-Tn5-bo_i7-index26	26	CACCAC	S4-breast cancer
n-Tn5-bo_i7-index27	27	CACTGT	S4-breast cancer
n-Tn5-bo_i7-index28	28	CAGACT	S4-breast cancer
n-Tn5-bo_i7-index29	29	CAGGAG	S4-breast cancer
n-Tn5-bo_i7-index30	30	CATAGA	S4-breast cancer
n-Tn5-bo_i7-index33	33	CCGTAA	S5-breast cancer
n-Tn5-bo_i7-index34	34	CCTCTA	S5-breast cancer
n-Tn5-bo_i7-index35	35	CGAAAG	S5-breast cancer
n-Tn5-bo_i7-index36	36	CGAGCA	S5-breast cancer
n-Tn5-bo_i7-index37	37	CGCATA	S5-breast cancer
n-Tn5-bo_i7-index38	38	CGGCGT	S5-breast cancer
n-Tn5-bo_i7-index41	41	CTAGGT	S6-pancreatic cancer
n-Tn5-bo_i7-index42	42	CTATTA	S6-pancreatic cancer
n-Tn5-bo_i7-index43	43	CTCAAT	S6-pancreatic cancer
n-Tn5-bo_i7-index44	44	CTGTGG	S6-pancreatic cancer
n-Tn5-bo_i7-index45	45	CTTACG	S6-pancreatic cancer
n-Tn5-bo_i7-index46	46	CTTGAA	S6-pancreatic cancer
n-Tn5-bo_i7-index49	49	GACTCG	S7-pancreatic cancer
n-Tn5-bo_i7-index50	50	GAGCTT	S7-pancreatic cancer
n-Tn5-bo_i7-index51	51	GAGGCC	S7-pancreatic cancer
n-Tn5-bo_i7-index52	52	GAGTGA	S7-pancreatic cancer
n-Tn5-bo_i7-index53	53	GATCAA	S7-pancreatic cancer
n-Tn5-bo_i7-index54	54	GCCAGA	S7-pancreatic cancer
n-Tn5-bo_i7-index57	57	GCGCGG	S8-pancreatic cancer
n-Tn5-bo_i7-index58	58	GCTCCC	S8-pancreatic cancer
n-Tn5-bo_i7-index59	59	GCTGAG	S8-pancreatic cancer
n-Tn5-bo_i7-index60	60	GCTTGT	S8-pancreatic cancer
n-Tn5-bo_i7-index61	61	GGACGA	S8-pancreatic cancer
n-Tn5-bo_i7-index62	62	GGATTG	S8-pancreatic cancer
n-Tn5-bo_i7-index65	65	GGTAGG	S8-pancreatic cancer
n-Tn5-bo_i7-index66	66	GGTGCT	S8-pancreatic cancer
n-Tn5-bo_i7-index67	67	GTACAG	S8-pancreatic cancer
n-Tn5-bo_i7-index68	68	GTCCTA	S8-pancreatic cancer
n-Tn5-bo_i7-index69	69	GTCGGC	S8-pancreatic cancer
n-Tn5-bo_i7-index70	70	GTGGTG	S8-pancreatic cancer
n-Tn5-bo_i7-index73	73	TAAGCT	S9-endometrial cancer
n-Tn5-bo_i7-index74	74	TAATAG	S9-endometrial cancer
n-Tn5-bo_i7-index75	75	TACCGA	S9-endometrial cancer
n-Tn5-bo_i7-index76	76	TAGAGG	S9-endometrial cancer
n-Tn5-bo_i7-index77	77	TATTTC	S9-endometrial cancer
n-Tn5-bo_i7-index78	78	TCAGTG	S9-endometrial cancer
