# Supplementary material for: FIPRESCI: droplet microfluidics based combinatorial indexing for massive-scale 5′-end single-cell RNA sequencing
Source: Genome Biol. 2023 Apr 6;24:70. doi: 10.1186/s13059-023-02893-1 (PMC10078054; doi:10.1186/s13059-023-02893-1)
Supplement: Supplementary file 4 — Additional file 4: Tables S3. List of the component of all Tn5 tagmentation reaction buffer conditions. [file 13059_2023_2893_MOESM4_ESM.xlsx]

## Sheet: Tagmenation buffer
Tagmentation buffer test_1	Tagmentation buffer test_2		Buffer system	10% DMF	ATP	PEG8000	PEG200	Buffer components
NA	Hela	Buffer1	Tris-based	+	-	-	-	1. 5X Buffer with Tris-10% DMF (50 mM Tris-HCl at pH 7.5, 25 mM MgCl2, and 50% DMF);
HEK293T	Hela	Buffer2	Tris-based	+	-	+	-	2. 5X Buffer with Tris-10% DMF + 8% PEG8000 +ATP (50 mM Tris-acetate (pH 7.5), 25 mM MgCl2, 50% DMF, 40% PEG8000, 4.25 mM adenosine 5´-triphosphate (ATP; NEB, Cat. No. P0756));
HEK293T	Hela	Buffer3	Tris-based	+	+	+	-	3. 5X Buffer with Tris-10% DMF + 8% PEG8000 (50 mM Tris-acetate (pH 7.5), 25 mM MgCl2, 50% DMF, 40% PEG8000);
HEK293T	NA	Buffer4	Tris-based	+	+	+	+	4. 5X Buffer with Tris-10% DMF +8% PEG8000 + 5% PEG200 +ATP (50 mM Tris-HCl at pH 7.5, 25 mM MgCl2, 25% PEG200 and 40% PEG8000, and 4.25 mM adenosine 5´-triphosphate (ATP; NEB, Cat. No. P0756)).
HEK293T	Hela	Buffer5	Tris-based	-	-	+	-	5. 5X Buffer with Tris-8% PEG8000 (50mM Tris-HCl at pH 7.5, 25 mM MgCl2 and 40% PEG8000);
HEK293T	NA	Buffer6	Tris-based	-	-	+	+	6. 5X Buffer with Tris-8% PEG8000 + 5% PEG200 (50 mM Tris-HCl at pH 7.5, 25 mM MgCl2, 25% PEG200 and 40% PEG8000).
HEK293T	Hela	Buffer7	Tris-based	-	+	+	+	7 5X Buffer with Tris-8% PEG8000 + 5% PEG200 +ATP (50 mM Tris-HCl at pH 7.5, 25 mM MgCl2, 25% PEG200 and 40% PEG8000, and 4.25 mM adenosine 5´-triphosphate (ATP; NEB, Cat. No. P0756)).
NA	Hela	Buffer8	TAPS-based	+	-	-	-	8. 5X Buffer with TAPS-10% DMF (50 mM TAPS-NaOH at pH 8.5 [RT], 25 mM MgCl2 , 50% DMF);
NA	Hela	Buffer9	TAPS-based	+	+	-	-	9. 5X Buffer with TAPS-10% DMF-ATP (50 mM TAPS-NaOH at pH 8.5 [RT], 25 mM MgCl2 , 50% DMF, and 4.25 mM adenosine 5´-triphosphate (ATP; NEB, Cat. No. P0756));
NA	Hela	Buffer10	TAPS-based	+	-	+	-	10. 5X Buffer with TAPS-10% DMF + 8% PEG 8000 (50 mM TAPS-NaoH (pH 8.5), 25 mM MgCl2, 50% DMF, 40% PEG8000).
NA	Hela	Buffer11	TAPS-based	+	+	+	-	11. 5X Buffer with TAPS-10% DMF + 8% PEG8000+ATP (50 mM TAPS-NaoH (pH 8.5), 25 mM MgCl2, 50% DMF, 40% PEG8000-ATP, 4.25 mM adenosine 5´-triphosphate (ATP; NEB, Cat. No. P0756));
NA	Hela	Buffer12	TAPS-based	-	-	+	-	12. 5X Buffer with TAPS-8% PEG 8000 (50 mM TAPS-NaOH pH8.5[RT], 25 mM MgCl2, 40% PEG8000);
NA	Hela	Buffer13	TAPS-based	-	+	+	-	13. 5X Buffer with TAPS-8% PEG 8000-ATP (50 mM TAPS-NaOH pH8.5, 25 mM MgCl2, 40% PEG8000, 4.25 mM adenosine 5´-triphosphate (ATP; NEB, Cat. No. P0756));
NA	Hela	Buffer14	commercial buffer-1	5X Buffer（Apexbio #K1155-20ul)
HEK293T	Hela	Buffer15	commercial buffer-2	Tagment buffer L (Vazyme# S601-01)
NA	Hela	Buffer16	commercial buffer-3	EZ-Tn5 10X Reaction Buffer (EZ-Tn5™ Transposase #TNP92110)				0.5 M Tris-acetate (pH 7.5), 1.5 M potassium acetate,100 mM magnesium acetate, 40 mM spermidine.
								-

## Sheet: Reaction conditions
	Name	Purpose	Sample	Cell / nulcei	RT primer	Tagmentation buffer	Cell / Nuclei Loaded into 10x Chromium
Experiment 1	Species-mixing experiments	FIPRESCI validation	1:1 mixture of human (Jurkat) and mouse (NIH 3T3) cell lines	permeabilized cell	PolyT Primer (NEB, S1327S)	Tagment buffer L (Vazyme# S601-01)	15300
Experiment 2	3_cell_line_Nuclei mixing	FIPRESCI validation	1:1:1 mixture of 3 human cell lines (HEK293T, Jurkat, and K562)	nuclei	PolyT Primer (NEB, S1327S)	Tagment buffer L (Vazyme# S601-01)	100000
Experiment 3	3_cell_line_Cell mixing	FIPRESCI validation	1:1:1 mixture of 3 human cell lines (HEK293T, Jurkat, and K562)	permeabilized cell	PolyT Primer (NEB, S1327S)	Tagment buffer L (Vazyme# S601-01)	100000
Experiment 4	Tagmentation buffer test_1	Optimization of FIPRESCI	human cell lines (HEK293T)	permeabilized cell	PolyT Primer (NEB, S1327S)	see "Tagmenation buffer sheet" in Supplementary Table 3	15300
Experiment 5	Tagmentation buffer test_2	Optimization of FIPRESCI	human cell lines (Hela)	permeabilized cell	PolyT Primer (NEB, S1327S)	see "Tagmenation buffer sheet" in Supplementary Table 3	15300
Experiment 6	RT primer test	Optimization of FIPRESCI	human cell lines (Hela)	permeabilized cell and nulclei	PolyT Primer (NEB, S1327S); random Primer (Thermo Scientific, SO142); mix of PolyT and random Primer	5X Buffer with Tris-DMF (50 mM Tris-HCl at pH 7.5, 25 mM MgCl2, and 50% DMF)	20000
Experiment 7	E10.5 mouse embryo profiling	Application of FIPRESCI	E10.5 mouse embryo	fixed nuclei	PolyT Primer (NEB, S1327S)	5X Buffer with Tris-DMF (50 mM Tris-HCl at pH 7.5, 25 mM MgCl2, and 50% DMF)	200000
Experiment 8	PBMC_T cell profiling	Application of FIPRESCI	T cell from human PBMC	permeabilized cell	PolyT Primer (NEB, S1327S)	5X Buffer with Tris-DMF (50 mM Tris-HCl at pH 7.5, 25 mM MgCl2, and 50% DMF);	80000
