# Supplementary material for: FIPRESCI: droplet microfluidics based combinatorial indexing for massive-scale 5′-end single-cell RNA sequencing
Source: Genome Biol. 2023 Apr 6;24:70. doi: 10.1186/s13059-023-02893-1 (PMC10078054; doi:10.1186/s13059-023-02893-1)
Supplement: Supplementary file 5 — Additional file 5: Tables S4. Statistics of PBMC donor's information. [file 13059_2023_2893_MOESM5_ESM.xlsx]

## Sheet: Sheet1
date	donor	ID	Gender	age	Cancer type	Clinical stage	Pathological diagnosis	Cancer recurrence or not	Metastases or not	Treatment
20210723	K5350	S1	male	51	Hepatocellular carcinoma	II	No tumor cells invasion in liver capsule, no clear tumor thrombus and satellite nodules, and no cancer in the liver parenchymal segment.	No	No	Tumor resection
20210723	K5545	S2	male	38	Hepatocellular carcinoma	IV	Moderately differentiated hepatocellular carcinoma that are with changes in the inner and outer muscles of the right side	No	Yes (Multiple bone metastases, lymph node metastases, and brain multiple metastases)	NA
20210723	K6617	S3	female	48	Breast cancer	NA	NA	NA	NA	NA
20210723	K5683	S4	female	41	Breast cancer	IV	Invasive breast cancer in the left	No	Yes (Lymph node metastasis in the left armpit, the left sternum, the left clavicle area, and both lungs)	nab-TC regimen chemotherapy for 6 phases but with adjustment of carboplatin to cisplatin in the second phase due to myelosuppression
20210723	K5553	S5	female	54	Breast cancer	IV	Invasive ductal carcinoma of the left breast	NA	Yes (Multiple lymph node metastases, multiple bone metastases)	Paclitaxel intravenously on day1-2, oral pyrrotinib daily
20210723	K6288	S6	male	55	Pancreatic cancer	NA	Ductal adenocarcinoma of the head of the pancreas with moderate to poor differentiation, and with invasion of nerve and focal intraductal carcinoma, without invasion of the pancreatic capsule, duodenum and common bile duct	No	No	Pancreaticoduodenectomy and adjuvant chemotherapy after surgery with Paclitaxel, Tiggio and Sintilizumab
20210723	K6065	S7	male	55	Pancreatic cancer	NA	NA	No	No	Chemotherapy with with Paclitaxel, Tiggio and Sintilizumab
20210723	K5814	S8	female	51	Pancreatic cancer	NA	A solid pseudopapillary tumor of the head of the pancreas accompanied by interstitial mucus changes without involving the duodenum and common bile duct.	No	No	Pancreaticoduodenectomy
20210723	K5527	S9	female	69	Cervical squamous cell carcinoma	Ia	Differentiated squamous cell carcinoma in the uterus with the invasion of the deep muscle layer of the uterus (more than 2/3)	No	No	Cervical conization
20210723	K5526	S10	female	58	Endometrial cancer	NA	Mixed adenocarcinoma of the uterus, most of which are endometrioid carcinomas with moderate to low differentiation, and a small number of clear cell carcinomas	No	No	Hysterectomy
20210727	K3128	S11	male	63	Stomach cancer	NA	Moderately differentiated adenocarcinoma	No	Yes (Lymph node metastasis)	Oxaliplatin intravenous infusion d1, Tiggio oral d1-14
20210727	K3331	S12	female	46	Stomach cancer	NA	Poorly differentiated adenocarcinoma of the gastric body	No	Yes (Peritoneum and omentum metastases; multiple bone metastases)	Paclitaxel combined with capecitabine
20210727		H1	male		none-healthy
20210727		H2	male		none-healthy

## Sheet: Sheet2
number	sex	age	cancer type
S1	male	51	liver cancer
S2	male	38	liver cancer
S3	female	48	Breast cancer
S4	female	41	Breast cancer
S5	female	54	Breast cancer
S6	male	55	Pancreatic cancer
S7	male	55	Pancreatic cancer
S8	female	51	Pancreatic cancer
S9	female	69	Endometrial cancer
S10	female	58	Endometrial cancer
S11	male	63	Stomach cancer
S12	female	46	Stomach cancer
H1			none-healthy
H2			none-healthy
H3			none-healthy
